# Supplementary material for: Tailored Lignin Fractions via Ionic Liquid Pretreatment for Sustainable Polymer Systems
Source: Molecules. 2025 Jun 17;30(12):2630. doi: 10.3390/molecules30122630 (PMC12195699; doi:10.3390/molecules30122630)
Supplement: Supplementary file 1 [file molecules-30-02630-s001.zip]

Archive with 1 entries (1 files):
- molecules-3660154-supplementary.pdf
